# Supplementary material for: Pregnancy and perinatal outcomes after modified natural cycle-frozen embryo transfers according to size of the dominant follicle on the hCG trigger day
Source: Hum Reprod Open. 2025 Jul 16;2025(3):hoaf047. doi: 10.1093/hropen/hoaf047 (PMC12343029; doi:10.1093/hropen/hoaf047)
Supplement: hoaf047_Supplementary_Data [file hoaf047_supplementary_data.zip]

Archive with 2 entries (2 files):
- HRO-24-0370-R3-SuppFigS1.docx
- HRO-24-0370-R3-SuppTables1-9_EO.docx
